# Supplementary material for: Breeding Crops for Enhanced Food Safety
Source: Front Plant Sci. 2020 Apr 15;11:428. doi: 10.3389/fpls.2020.00428 (PMC7176021; doi:10.3389/fpls.2020.00428)
Supplement: Supplementary file 1 [file Table_1.XLSX]

## Sheet: Table S1
Table S1. Full description of studies focused on the effect of plant genotypic variation in the interaction between plants and human pathogenic bacteria.
Classification	Plant species	Plant genotypes	Pathogen species	Pathogen genotypes	Plant growing conditions	Developmental stage at inoculation	Inoculum concentration	Inoculation method and organ inoculated	Incubation time	Incubation conditions	Sample preparation	Associated trait(s)	Comments	Reference
Seeds	Lettuce	Cultivar Iceberg	S. enterica	Serovars Baildon, Cubana, Montevideo, and Stanley	-	Seed	1 x 104 CFU/ml or 1 x 102 CFU/ml	Sanitized seeds were incubated with 20 ml inoculum	5 hours	20 °C and 100 RPM	The inoculum was removed and seeds rinsed twice with SDW. Then seeds were soaked overnight in 5 ml buffer at 4 °C, vortexed for 1 min, and plated	Seed surface characteristics	Unit weight of lettuce seeds had the highest numbers of attached Salmonella or E. coli cells, followed by tomato, alfalfa, and fenugreek seeds. In contrast, individual fenugreek seeds had more attached pathogen cells followed by lettuce, alfalfa, and tomato seeds. Significantly more Salmonella and E. coli cells attached to mechanically-damaged seeds than to intact seeds	Cui et al. (2017)
	Alfalfa
	Fenugreek		E. coli	Serotypes O157:H7 (strains F4546, K4499, and H1730) and O104:H4 (strain BAA-2326)
	Tomato	Cultivar Roma
Sprouts and seedlings	Lettuce	Cultivar Iceberg	S. enterica	Serovars Baildon, Cubana, Montevideo, and Stanley	In vitro	Seed	1 x 104 CFU/ml	Sanitized seeds were incubated with 20 ml inoculum for 1 hour at 20 °C and at 100 RPM	0, 1, 3, 5, 7, and 9 days	25 °C	Seed coat, root, seed coat/cotyledon, cotyledon, stem, or seed tissue of five seedlings were cut, ground manually with pestles, and plated	-	Tomato sprouts/seedlings presented lower levels of either bacteria compared to lettuce, fenegreek, and alfalfa during every sample point and in every tissue sampled. Seed coats had significantly higher mean populations of Salmonella and E coli than the rest of sampled tissues	Cui et al. (2018)
	Alfalfa
	Fenugreek		E. coli	Serotypes O157:H7 (strains F4546, K4499, and H1730) and O104:H4 (strain BAA-2326)
	Tomato	Cultivar Roma
	Lettuce	Cultivars Vaila-winter gem, Lobjoits green, Marshall, Little Gem, Dazzle, Unrivalled, Rosseta, Lakeland, Regina dei Ghiacci, Webbs Wonderful, Set, and Lollo Rossa	Escherichia coli	Serotype O157:H7 (bioluminescent strain Tn5 luxCDABE)	In vitro (18 °C)	Seed	1 x 108 CFU/ml	Prior to sowing 1 ml inoculum was pipetted evenly over the surface of the agar in each tray,	20 days	18 °C	Individual shoot sections were vortexed for 1 min and the wash solution was plated. Samples were then vortexed in SDW three times, gound, and the homogenate was plated. Biolumenescence was also quantified in the wash solution and homogenate	-	Genotype influenced significantly the persistence of epiphytic/loosely bound and endophytic/tightly bound E. coli in/on shoots and roots. In addition, metabolic activity was much higher in endophytic and tightly bound cells than in epiphytic and loosely bound cells.	Quilliam et al. (2012)
	Lettuce	Cultivars Balady Aswan, Salinas 88, Little Gem, PI251246, Pavane, Valmaine, Iceburg, La Brillante, Paris Island, and Parade, Calmar	S. enterica	Serovars Baildon, Cubana, Eteritidis, Havana, Mbandaka, Newport, Poona, and Schwarzengrund. Eight strains cocktail	Growth chamber (26 °C day and 18 °C night)	Seed	1 x 104 CFU/ml	Irrigation, once before sowing	Until one true leaf stage	26 °C day and 18 °C night	Aerial tissues were cut and vortexed 30 s in SDW and plated	-	Differences in incidence (%) was observed among species (98 % in radish and 46 % in tomato) and among tomato cultivars (61 vs 6 %). No differences between lettuce cultivars were observed. In general, species from the family Brassicaceae had a higher incidence	Barak et al. (2008)
	Tomato	Cultivars Brandywine, Amish Paste, Money Maker, Rose, Soldacki, Stupice, Green Grape, San Marzano, Nyarous, and Yellow Pear
	Radish
	Turnip
	Broccoli
	Carrot
	Endive
	Parsley
	Spinach
	Cilantro
	Radicchio
	Lettuce	Cultivars Tamburo, Nelly, and Cancan	S. enterica	Serovars Dublin, Typhimurium, Enteritidis, Newport, and Montevideo	In vitro (21 °C)	2 weeks after sowing	1 x 107 CFU/ml	10 ml inoculum were pipetted into the agar close to the roots of each lettuce seedling	7 days	21 °C	Shoot tissue was surface desinfected (10 s in 70% ethanol and rinsing twice with SDW) and then ground in cold buffer and plated	-	Univariate analysis of variance indicated that there was a significant interaction between Salmonella serovar and cultivar with respect to the degree of endophytic colonization. The overall lettuce cultivar effect on internal colonization was not significant, while the Salmonella colonization was significantly affected by the serovar	Klerks et al. (2007)
	Tomato	Cultivars, CA Red Cherry, Heinz-1706, Moneymaker, Nyagous, Micro-Tom, Florida 91VFF, Rutgers Select, Rutgers VFA, Virginia Sweets, Plum Dandy VF. Genotypes LA4013, Movione, and Mobox.	S. enterica	Serovars Newport and Typhimurium	In vitro for seedlings (26 °C day and 18 °C night) and field for fruit	3 weeks after germination (seedlings) and ripe (fruit)	3.2 x 104 or 108 CFU/ml (seedlings) and 6.4 x 103 CFU/ml (fruit)	Multiple locations on leaves were spotted with 100 µl and fruits with five droplets of 10 µl. Before inocualtion, tomato fruit were submerged in 2% household bleach for 10 min to sterilize the surface of fruit and then rinsed adequately with deionized water twice	3 days (seedlings) and 1 day (fruit)	26 °C day and 18 °C night (seedlings)	Leaves were cut and sonicated in 20 ml of buffer for 2 min and vortexed briefly at maximum speed. Fruit skin was cut and vortexed 10 min in 1 ml of buffer. Then leaves and fruit rinsate solutions were plated	-	Tomato genotype influnced significanlty the survival of Salmonella on tomato seedlings and fruit. More differences were found among genotypes in seedlings when inoculated at lower bacterial concetration	Han and Micallef (2014)
	Tomato	Cultivars H7996, Yellow Pear, and Nyagous	S. enterica	Serovars Baildon, Cubana, Eteritidis, Havana, Mbandaka, Newport, Poona, and Schwarzengrund. Eight strains cocktail	Growth chamber in pots	Seed (soil inoculation) and 2 or 4 weeks after sowing (surface inoculation)	Each strain at 1 x 108 CFU/ml	Soil soaked with inoculum and surface inoculation for 30 s	10, 12, and 14 days after planting (soil inoculation) and 2, 4, 6, and 8 days or 7 and 14 DPI (surface inoculation)		Phyllosphere was collected by cutting directly below the cotyledons. Samples were placed into a microcentrifuge tube containing 500 µl of buffer, ground, and 100 µl of the homogenate was plated. For older plants, two leaf discs (5 mm) were excised from individual leaflets from two plants per cultivar, placed into a tube with 500 µl of water, homogenized, and plated	-	Contamination incidence of Salmonella in the phyllosphere after soil inoculation varied from 37 to 10 % among the tomato genotypes. In older plants (4 weeks) surface inoculated, differences of around 0.5 CFU/cm2 leaf were observed at 14 DPI between two tomato genotypes. In addition, thricomes were categorized as leaf surface structure of preferential colonization site	Barak et al. (2011)
	Solanum pimpinellifolium	Cultivar WVa700
Mature leaves	Lettuce	Cultivars Saladin and Iceberg	Salmonella enterica	Serovar Senftenberg (strain 070885)	Glasshouse in pots (18–22 °C)	6 weeks after sowing	6-7 x 108 CFU/ml	Leaf strips were submerged in inoculum	1 hour	RT	Leaf pieces were rinsed three times 5 min in SDW at 80 rpm, then lead discs were obtained, homogenized, and plated	Leaf surface properties	Differences in Salmonella attachment were observed between young and old leaves and older leaves presented higher differences among genotypes. The leaf traits surface protein, contact angle, inter-vein distance, and stomatal density were significantly correlated with the level of bacterial attachment among leaves of different genotypes and ages	Hunter et al. (2015)
	Lactuca serriola	Accesion US96UC23
	Lettuce	Cultivars Gabriella, Green Star, Muir, New Red Fire, Coastal Star, Starfighter, Tropicana, and Two Star	S. enterica	Serovars Enteritidis (strain ME 18, unknown origin), Newport (strain 11590K, beef isolate), and Typhimurium (strains χ3985 Δcrp-11 and Δcya-12)	Field and greenhouse	Three weeks after seedling transplanting (internalization assay) and two week-old-plants (persistence assay)	1 x 105.3–5.8 log CFU/ml (Enteritidis and Newport cocktail for internalization assay, Enteritidis, Newport, and O157:H7 cocktail for persistence assay in growth chamber, and attenuated strains cocktail for persistence assay in field experiments)	Spray inoculation	1 and 24 hours (internalization assay), 0, 1, 4, and 8, and 5, 9, and 12 days (persistence assays)	Growth chambers (10-h light cycle at 20 °C and 70% RH and a 14-h dark cycle at 15 °C and 80% RH) and field (average minimum and maximum daily temperatures, % RH, radiation, and evapotranspiration rate during the trial were 10.8 °C, 22.3 °C, 77%, 11.2 mJ/m2, and 1.3 mm/day, respectively).	The whole phyllosphere was cut, pummeled for 1 min at 260 RPM using a stomacher, and plated	Antimicrobials (total phenols and antioxidant capacity chemicals) could be part of the plant's defenses to resist internalization	Differences in bacterial internalization among cultivars were observed and lettuce genotypic variation affected bacterial persistence only at 0 and 1 DPI in growth chamber experiments and at 5 and 9 DPI in field assays	Erickson et al. (2019)
			E. coli	Serotype O157:H7 (strain USDA 5, MD56 and MD58)
	Lettuce	Cultivars Salinas, Emperor, La Brillante, Lollo Rossa, Red Tide, Grand Rapids, Green Towers, and Bibb. Accessions 13G640-1, 12G239-1, and UC23US96.	E. coli	Serotype O157:H7 (strain 86-24)	Growth chamber in pots and peat moss pellets (19 °C and 75 % RH)	2.5 to 3 or 3.5 to 4 weeks after germination	1 x 106 CFU/ml for infiltration and 1 x 108 CFU/ml for surface (dip) inoculation	Leaves inoculated by using needless syringes or by dipping into inoculum	0, 1, 5, 10, and 20 days	19 °C and 75 % RH	Leaves were surface sterilized [70% ethanol (1 min), 2% sodium hypochlorite (1 min), and one wash (1 min each) of SDW] and leaf discs were obtained, gorund, and plated	Plant defense responses (reactive oxygen species burst and callose deposition) and stomatal pore traits	Bacterial interantlization varied significantly among lettuce genotypes and this was positively correlated with the stomatal size (aperture width and area). Bacterial persistence during 10 and 20 days after inoculation was significantly different among the lettuce genotypes and this variation was linked to levels of plant defense response in two lettuce genotypes	Jacob and Melotto (2020)
			S. enterica	Serovar Typhimurium (strain 14028s)
	Lettuce	Romaine types line RH08-0464 and cultivar Triple Threat	E. coli	Serotype O157:H7 (strain ATCC43888)	Field grown then potted	Commercial ripeness	1 x 106 CFU/ml	Each leaf was inoculated by immersion into the inoculum	18/20 hours	28 °C	Eight discs from healthy, chlorotic or necrotic tissue from B. lactucae-infected plants were placed in 2 ml buffer and homogenized, then homogenate was plated	Susceptibility to B. lactucae	Plant genotype (susceptibility to B. lactucae) affected significantly the degree of multiplication of E. coli O157:H7 in the lesions. Multiplication correlated inversely with SA marker PR1 expression in the lesions compared with in healthy tissue of the less susceptible variety	Simko et al. (2015)
	Spinach	Cultivars Tyee, Space, and Bordeaux	E. coli	Serotype O157:H7 (strains ATCC 43888, EO122, K3995, K4492, and F4546). Five strians cocktail	Growth chamber in pots (24 °C)	Four true leaves (approximately 4 weeks old)	1 x 106 CFU/ml	Six spots in the abaxial part of the leaf were inoculated each with 10 µl of inoculum (drop inoculation) or 10 ml of inoculum was inserted 1 to 2 in below the soil surface (soil inoculation)	0, 7, and 14 days	24 °C	Leaves were surface sterilized [70% ethanol (30 to 60 s), 10% sodium hypochlorite (1 min), and three washes (1 min each) of SDW], macerated, and plated	-	No E. coli was detected by direct plating in any of the leaf samples inoculated by either leaf drop or soil drench and few plants were posistive after enrichment. Using microscopy, at 14 dpi most bacteria were detected in the proximity of stomata and more bacteria were observed in the cultivar presenting a more rough leaf surface	Mitra et al. (2009)
	Spinach	Cultivars Emilia, Waitiki, Lazio, and Space	E. coli	Serotype O157:H7 (strain EDL933)	Growth chamber in pots (22 °C)	6 weeks after emergence	1 x 107.5 CFU/ml	Laves inoculated with 100 ml (as 5-ml droplets, evenly spread)	0, 1, 7, and 14 days	22 °C	Leaves were detached from the plants and transferred to sterile stomacher bags containing 20 ml of buffer. After sonication, the resulted suspensons were plated	Stomatal density and leaf surface roughness	E. coli persistence was significantly affected by the spinach genotype. Cultivars with higher stomatal density showed more bacterial populations 14 DPI, while the genotype with the greatest leaf roughness supported higher levels of curli- and cellulose- deficient mutant bacteria	Macarisin et al. (2013)
	Spinach	Cultivars Whale, Shasta, Barbosa, and Avenger	E. coli	Generic E. coli (strains TVS 353, 354 and 355, individually and cocktail) and serotype O157:H7 (strains ATCC 700728 and ATCC 43888, cocktail).	Greenhouse (hydroponics) and field	-	1.45 x 100 CFU/m2 or 3.4 x 100 CFU/m2	Spray	1, 7, 9, 14 and 21 days		Leaves were detached from the plant, homogenized, and plated	-	E. coli persistence varied according to the plant genotype in the greenhouse experiment at 1 DPI, while under field conditions at 14 DPI	Gutiérrez-Rodríguez et al. (2011)
	Lettuce	Iceberg and romaine types and Ruby Red cultivar	S. enterica	Serovar Typhimurium (strain SL1344 expressing green fluorescent protein)	Boght in store except the tomato leaves (grown in pots)	Commercial ripeness	1 x 108 CFU/ml	Pieces of leaves (3 × 3 cm) were submerged in 30 ml SDW and pre-conditioned for 20 min at high light intensity at 30 °C. Then, SDW was replaced with 30 ml inoculum	2 hours	30 °C	Microscopic fields of view were studied to quantify the incidence of surface and internilized GFP-labeled bacteria	-	The internal incience varied from very high in arugula (~88 %) to marginal in tomato (~1 %). No differences among genotypes were observed in bacterial incidence in the surface (all close to 100 %)	Golberg et al. (2011)
	Parsley
	Basil
	Tomato	Cultivar MP1
	Arugula
	Cabbage	Red type	S. enterica	Serovars Enteritidis (strain ME18), Newport (strain 11590), and Typhimurium (strain χ3985 ∆crp-11)	Bought in store	Commercial ripeness	1 x 109 CFU/ml	Each of five leaf discs (20 mm diameter) was spot inoculated onto its adaxial surface with 10 µl inoculum	Until droplet dries out in a laminar flow hood	RT	Five discs were placed in 5, 10, or 20 ml extraction solution and mechanically vortexed for one min. Then, extract solution was plated	-	Plant genotype affected significantly the efficiency of Salmonella extraction. For S. Enteriditis, the % efficiency of extraction varied from 65.0 in red cabbage to 82.8 in spinach. In the case of S. Typhimurium, the % efficiency of extraction fluctated from 24.4 in lettuce to 54.9 in spinach	Erickson and Liao, (2019)
	Lettuce	Green leafy
	Spinach
	Lettuce	Butterhead and romaine types	E. coli	Serotype O157:H7 (strain 86-24)	Transported in pots from the field or bought in store	Commercial ripeness	1 x 108 CFU/mL	Surface (dip) inoculation in inoculum containing Silwet L-77 at a concentration of (v/v) 0.03 %	2 and 4 hours (stomatal response) and 1, 3, and 7 days (bacterial persistence)	Relative humidity 65 ± 5% or >95% and 22°C	Leaves were surface sterilized (70% ethanol, 1 min) and discs were ground in water and plated (bacterial persistence)	-	High RH increased the internal population of Salmonella in all produce types from ﬁeld or local store, whereas high RH only favored increased E. coli population in butterhead lettuce and romaine at post-harvest conditions. In adition, the stomatal defense response against Salmonella varied among the vegetables and environmental conditions	Roy and Melotto (2019)
	Basil
	Spinach		S. enterica	Serovar Typhimurium (strain SL1344)
	Cilantro
	Lettuce	Cultivar Tizian	S. enterica	Serovar Typhimurium (strain 14028s)	Pre-grown in potting soil, greenhouse	5–10 leaf stage	1 x 107, 1 x 106, 1 x 105, 1 x 104, 1 x 103, and 1 x 102 CFU/mL	Spray inoculation	0, 7, 21, and 35 days	20°C and 16 h light	Samples were homogenized in 10 mM MgCl2 solution by an electric mortar on ice and plated	-	Persistence of Salmonella was in general higher in lettuce than in corn salad. After 21 days of spraying with 1 x 107 CFU/ml, lettuce presented >1 log CFU/g leaves fresh weight while the pathogen was only detected in corn salad after enrichment	Jechalke et al. (2019)
	Corn salad	Cultivar Verte à coeur plein 2
	Tomato	Cultivars Florida Lanai, Crown Jewel, and Alisa Craig	S. enterica	Serovar Typhimurium (strain MAE110)	Greenhouse (23 - 33 °C)	6-8 weeks	1 x 109 CFU/ml or 1 x 107 CFU/ml	Plants were induced to guttation and 1 µl of inoculum was transferred to each guttation droplet	3 hours and 1, 2, 3, 4, and 5 days	28 °C and 55 % RH day and 20 °C and 75 % RH night	Leaves were sonicated for 15 min and vortexed for 10 s, disinfected in 70 % alcohol for 15 s, rinsed three time in SDW, ground and plated	-	Surivival of Salmonella after hydatodes internalization varied significantly among the tomato genotypes. Internalization of Salmonella through guttation droplets was confirmed by microscopy and a transformed tomato plant with increased guttation presented higher bacterial persistence	Gu et al. (2013)
Fruits	Cucumber	Cultivars Marketmore 97, Patio Snacker, Corinto, Bella, Pepinex, and Summer Dance	S. enterica	Serovars Newport MDD 314 (irrigation pond strain with PFGE pattern XbaI PFGE pattern JJPX01.0061, matching tomato and cucmber outbreak strains) and Javiana ATCC BAA-1593, used individually	Field and greenhouse	Mature fruit	~4.5 log CFU/fruit	10 x 10 µL drops of inoculum in a ~2 cm circle on the cucumber fruit exocarp, including areas with trichomes if present	24 hours	RT (18-20°C)	Excised exocarp sections were submerged in buffered peptone water (BPW), vortexed vigorously for 1 min then serially diluted in 0.1 % peptone water (PW) and plated.	Fruit surface trichomes	S. Javiana persisted at higher populations than S. Newport (1.0 and 1.5 log CFU g−1 exocarp decline, respectively) after 24 h (P < 0.05). A cultivar effect was also observed; ‘Summer Dance’ supported consistently higher and ‘Corinto’ and ‘Marketmore 97’ (though for S. Javiana only) consistently lower Salmonella levels. Cultivars with trichomes were associated with lower populations than glabrous …	Callahan and Micallef (2019)
	Tomato	Cultivars Bonny Best, Florida-47, and Solar Fire	S. enterica	Type serovar Typhimurium (strain 14028), used individually. Outbreak seroars Javiana (strain ATCC BAA-1593), Montevideo (strain LJH519), Newport (strain C6.3), and Braenderup (strains 04E01347, 04E00783, and 04E01556), used as a six strain cocktail	Field	Harvested tomatoes (unripe, partially ripe, ripe)	33.3 CFU/µl	Aliquots of 3 µl of inoculum were spotted onto three shallow wounds in the tomato epidermis	7 days	22 °C	Tomato fruit were blended in an equal volume of buffer using a stomacher and aliquots of the suspension were plated	-	The cultivar factor did not significantly affected the interaction of tomato with Salmonella. The most importatn factors were time of harvest and tomato ripeness. Mature green or breakers tomatoes were significantly less conducive to Salmonella proliferation and high relative humidity the week prior to harvest was related to lower Salmonella proliferation	Devleesschauwer et al. (2017)
	Tomato	Cultivars Bonny Best, Florida-47, and Solar Fire	S. enterica	Type serovar Typhimurium (strain 14028), used individually. Outbreak seroars Javiana (strain ATCC BAA-1593), Montevideo (strain LJH519), Newport (strain C6.3), and Braenderup (strains 04E01347, 04E00783, and 04E01556), used as a six strain cocktail	Field	Harvested tomatoes (unripe, partially ripe, ripe)	33.3 - 333.3 CFU/µl	Aliquots of 3 µl of inoculum were spotted onto three shallow wounds in the tomato epidermis	7 days	22 °C	Tomato fruit were blended in an equal volume of buffer using a stomacher and aliquots of the suspension were plated	-	Genotype influenced the overall Salmonella proliferation and affected the treatments time of harest and maturity. Red ripe tomatoes were significantly and consistently more conducive to proliferation of Salmonella	Marvasi et al. (2013)
	Tomato	Cultivars, CA Red Cherry, Heinz-1706, Moneymaker, Nyagous, Micro-Tom, Florida 91VFF, Rutgers Select, Rutgers VFA, Virginia Sweets, Plum Dandy VF. Genotypes LA4013, Movione, and Mobox	S. enterica	Serovar Typhimurium (strain LT2)	In vitro and greenhouse (26 °C day and 18 °C night)	Leaf and root exudates were collected from 3-week-old seedlings and from plants at 6 weeks postgermination. Red ripe fruit for fruit exudate collection	1 x 106 CFU/ml	20 µl of inoculum were added to 2 ml of each exudate	0, 2, 4, 6, and 24 hours	35 °C and 200 rpm	Serial dilutions plated directly from culture	Metabolites from exudates	In general, differences in Salmonella growth in tomato fruits, shoots, and roots exudates were detected among genotypes. Sugars, sugar alcohols, and organic acids were associated with increased Salmonella growth, while fatty acids, including palmitic and oleic acids, were negatively correlated	Han and Micallef (2016)
	Tomato	Cultivars Alisa Craig, Amish Salad, Beefsteak, Bloody Butcher, Bonny Best, Brown Berry, Campari, Celebrity, Cocktails on Vine, Early Wonder, Florida74, Florino, Glacier, Hawaii 7997, HP/HP, John Baer, Kumato, Large Red Cherry, Mariana, Marmande, Money Maker, Never Ripe, Pearson, Red Calabash, Sebring, Snow White, Solar Fire, Solar Set, Success, Sun Gold, Tasti-Lee, and Tommy Toe	S. enterica	Type serovar Typhimurium (strain 14028), used individually. Outbreak seroars Javiana (strain ATCC BAA-1593), Montevideo (strain LJH519), Newport (strain C6.3), and Braenderup (strains 04E01347, 04E00783, and 04E01556), used as a six strain cocktail	Field and greenhouse	Harvested tomatoes (unripe, partially ripe, ripe)	33.3 - 333.3 CFU/µl	Aliquots of 3 µl of inoculum were spotted onto three shallow wounds in the tomato epidermis	7 days	RT	Tomato fruit were blended in an equal volume of buffer using a stomacher and aliquots of the suspension were plated	Ripening/color-associated traits	Differences of 10- to 100-fold in the populations reached by Salmonella within the tomatoeswere observed. Cherry tomatoes were generally less conducive to proliferation of Salmonella. Using mutants, proliferation of Salmonella was strongly reduced in those tomatoes with defects in ethylene synthesis, perception and signal transduction	Marvasi et al. (2014b)
	Pepper	Cultivar Aristotle	S. enterica	Type serovar Typhimurium (strain 14028), used individually. Outbreak seroars Javiana (strain ATCC BAA-1593), Montevideo (strain LJH519), Newport (strain C6.3), and Braenderup (strains 04E01347, 04E00783, and 04E01556), used as a six strain cocktail	Field	Ripe and unripe harvested fruits	33.3 - 333.3 CFU/µl	Aliquots of 3 µl of inoculum were spotted onto three shallow wounds in the tomato epidermis	7 days	22 °C	Tomato fruit were blended in an equal volume of buffer using a stomacher and aliquots of the suspension were plated	-	No significant differences were observed on Salmonella proliferation between peppers and tomatos among different irrigation regimes and different developmental stages (ripe and un-ripe)	Marvasi et al. (2015)
	Tomato	Cultivars Florida-47, Solar Fire, and Bonny Best
	Tomato	Cultivars Campari, Hawaii 7997, and Bonny Best	S. enterica	Serovar Typhimurium (strain 14028)	Field and greenhouse	Ripe and unripe harvested fruits	33.3 x 104 CFU/ml	Aliquots of 3 µl of inoculum were spotted onto three shallow wounds in the tomato epidermis	2 days	RT	Cores 15 mm x 0.5 mm were removed from fruits, homogenized in buffer, and plated	-	Differences in the expression of cysB gene (encodes a regulator of an operon involved in cysteine acquisition) were observed among tomato genotypes. No bacterial enumeration was conducted. The expression of cysB was highest in the fruit of cv. Hawaii 7997 which is resistant to a race of a vascular pathogen while the expression of the cysB reporter was lower in the fruits of cvs. Campari and Bonny…	Noel et al. (2010)
	Tomato	Cultivars Solar Fire, and Sebring	S. enterica	Type serovar Typhimurium (strain 14028), used individually. Outbreak seroars Javiana (strain ATCC BAA-1593), Montevideo (strain LJH519), Newport (strain C6.3), and Braenderup (strains 04E01347, 04E00783, and 04E01556), used as a six strain cocktail	Field	Harvested tomatoes (unripe, partially ripe, ripe)	33.3 - 333.3 CFU/µl	Aliquots of 3 µl of inoculum were spotted onto three shallow wounds in the tomato epidermis	7 days	RT	Tomato fruit were blended in an equal volume of buffer using a stomacher and aliquots of the suspension were plated	-	The main effect of the factor cultivar was not significant. Nitogen fertilization positevly affected Salmonella proliferation in one of the cultivars. Harvest time and tomato maturity were highly significant. Red tomatoes were significantly more conducive to proliferation of Salmonella than green tomatoes.	Marvasi et al. (2014a)
	Melon	Cultivars Arava, Athena, Dulce Nectar, Jaune de Canaries, and Sivan	S. enterica	Serovar Newport	Field	Commercial ripeness	~1 x 104 CFU/ml	Melon rind discs (158.5 cm2) were inoculated with 100 µL of Fusarium spp. (6 log spores/mL) and incubated at 25°C for 4 d, followed by surface inoculation with 100 µL of Salmonella	24 hours	25°C	Discs were washed in the same bag by hand rubbing for 2 min then wash used to prepared serial dilutions to be plated	Fruit rind characteristics	Netted fruit exhibited higher levels of Salmonella growth compared to smoth rind types. Cultivar factor was statitstically significant.	Korir et al. (2019)
	Melon	Cultivars Burpee’s Ambrosia, Hale’s Best, Hearts of Gold, Israel old original, and Sweet ‘n Early	E. coli	Serotype O157:H7	Growth chamber in soil (24 °C day and 12 °C night and 50 % RH)	Seed	1 x 105 CFU/ml	After seeding soil was watered with 15 ml of inoculum	18 days	24 °C day and 12 °C night and 50 % RH	Two oldest leaves were cut and the entire root system was removed and cleaned by shaking vigorously. Samples were placed in 25 ml of buffer, sonicated for 60 s to dislodge bacteria, and plated	-	Rhizosphere colonization of Salmonella varied 70 CFU per plant between cultvivars and 25 CFU per plant in the case of E. coli. Few bacteria were found in the phyllosphere and no significant differences between cultivars were detected	Duffy et al. (2008)
			S. enterica	Serovar Thompson
	Melon	Cultivars Oro Rico, Top Mark, and Summer Dew	S. enterica	Serovar Typhimurium (strain aPTVS150)	Greenhouse	First male flower	1 x 107 CFU/ml	Inoculum (400 ml) was added directly to the soil weekly for four weeks	15 and 49 days from first inoculation		Vines were cut and surface sterilized soaking them into a solution of 1% silver nitrate for 1 min and then rinsed in water for 1 min. Fruit were surface sterilized by cleaning with paper soaked in 1% silver nitrate and then with paper soaked in 80 % ethanol. Transversal vine cuts and the fruit stem scar and mesocarp flesh were incubated in buffer for 24 h for enrichment and 40 μL of enrichment wa…	-	In the greenhouse experiment, differences in bacterial incidence were observed only at 15 DPI, where one cultivar presented 0/2 vines with bacteria and another 2/2. No bacteria were detected at 59 DPI in vines and at 32 and 49 DPI in fruit. In field experiments, internalized Salmonella was not detected in mature melon fruit and it was detected on the rind surface of melons if fruit developed in c…	Lopez-Velasco et al. (2012)
	Melon		E. coli	Serotype O157:H7 (strains 04P,30lC, 505B, and 5753-35); four strain cocktail	Bought in store	Commercial ripeness	1 x 108.84 CFU/ml	Fruit cubes (50 g) were deposited in sterile stomacher bags and inoculated with 1 ml of diluted inoculum (10-4). Also, 0.1 ml for cantaloupe and 0.2 ml for watermelon of diluted inoculum (10-2) were deposited on seven areas of the rind surface (not previously sanitized)	0, 2, 4, 6, 8, 10, 12, 22, 28, and 34 hours (fruit cubes) and 0, 4, 8, 13, and 21 days (fruit rind)	5 or 25 °C	Inoculated rind surfaces excised using a sterile scalpel and fruit cubes were processed in a stomachger with 50 ml of buffer for 1 min and plated	Pulp pH	In general, E. coli growth was higher in watermelon cubes compared to cantaloupe cubes, which had a pulp pH of 5.56 and 7.01, respectively. E. coli survived better in cantaloupe rind than in watermelon	Del Rosario and Beuchat (1995)
	Watermelon
	Melon	Types cantaloupe and honeydew	S. enterica	Serovars Anatum, Chester, Havana, Poona, and Senftenberg); five strain cocktail	Bought in store	Commercial ripeness	100 CFU/ml	Fruit cubes (~25 g) were placed in sterile stomacher bags and inoculated with 0.5 ml of inoculum	Approximatedly 0, 1, 2, 4, 5, 6, 7, 8, 9, 10, 11, 12, and 24 hours	5 or 23 °C	Samples were processed in a stomachger with 18 ml of buffer and plated	-	Overall, watermelon presented higher Salmonella proliferation at 23 °C compared to cantaloupe and honeydew melons. The pH of uninoculated cantaloupe, watermelon, and honeydew was 6.67, 5.90, and 5.95, respectively	Golden et al. (1993)
	Watermelon
Abbreviations:
DPI=days post inoculation
RPM=revolutions per minute
SDW=sterile distile water
RT=room temperature
CFU=colony forming units
RH=relative humidity
