# Supplementary material for: Breeding Crops for Enhanced Food Safety
Source: Front Plant Sci. 2020 Apr 15;11:428. doi: 10.3389/fpls.2020.00428 (PMC7176021; doi:10.3389/fpls.2020.00428)
Supplement: Supplementary file 2 [file Table_2.XLSX]

## Sheet: Table S2
Table S2. Outbreaks, illnesses, hospitalization, and deaths associated with produce consumption in the period between 1998 and 2017 in the USA according to the National Outbreak Reporting System database (https://www.cdc.gov/nors/index.html).
Etiology	Mushrooms				Cilantro				Parsley				Lettuce				Spinach				Broccoli				Cabbage				Onions				Carrots				Cantaloupe				Melons				Cucumber				Peppers
	Outbreaks	Illnesses	Hospitalizations	Deaths	Outbreaks	Illnesses	Hospitalizations	Deaths	Outbreaks	Illnesses	Hospitalizations	Deaths	Outbreaks	Illnesses	Hospitalizations	Deaths	Outbreaks	Illnesses	Hospitalizations	Deaths	Outbreaks	Illnesses	Hospitalizations	Deaths	Outbreaks	Illnesses	Hospitalizations	Deaths	Outbreaks	Illnesses	Hospitalizations	Deaths	Outbreaks	Illnesses	Hospitalizations	Deaths	Outbreaks	Illnesses	Hospitalizations	Deaths	Outbreaks	Illnesses	Hospitalizations	Deaths	Outbreaks	Illnesses	Hospitalizations	Deaths	Outbreaks
Adenovirus	0	0	0	0	0	0	0	0	0	0	0	0	0	0	0	0	0	0	0	0	0	0	0	0	0	0	0	0	0	0	0	0	0	0	0	0	0	0	0	0	0	0	0	0	0	0	0	0	0
Bacillus	0	0	0	0	1	20	0	0	0	0	0	0	4	29	0	0	1	10	0	0	1	3	0	0	1	3	0	0	0	0	0	0	3	40	0	0	0	0	0	0	1	55	2	0	1	3	0	0	3
Campylobacter	0	0	0	0	0	0	0	0	0	0	0	0	6	338	7	0	0	0	0	0	1	19	0	0	0	0	0	0	3	64	5	0	0	0	0	0	0	0	0	0	1	15	1	0	0	0	0	0	1
Clostridium	4	255	2	0	1	20	0	0	0	0	0	0	5	160	0	0	2	39	0	0	2	5	2	0	0	0	0	0	3	202	0	0	1	2	2	0	0	0	0	0	0	0	0	0	0	0	0	0	9
Cyclospora	0	0	0	0	3	140	3	0	0	0	0	0	1	99	3	0	0	0	0	0	0	0	0	0	0	0	0	0	2	53	2	0	0	0	0	0	0	0	0	0	0	0	0	0	0	0	0	0	0
Escherichia	0	0	0	0	1	96	19	0	3	72	4	0	45	1164	308	2	8	314	118	6	0	0	0	0	3	72	8	0	2	35	8	0	0	0	0	0	1	5	3	0	2	742	24	1	3	318	4	0	1
Heavy metals	0	0	0	0	0	0	0	0	0	0	0	0	0	0	0	0	0	0	0	0	0	0	0	0	0	0	0	0	0	0	0	0	0	0	0	0	0	0	0	0	0	0	0	0	0	0	0	0	0
Hepatitis	0	0	0	0	0	0	0	0	0	0	0	0	1	22	4	0	0	0	0	0	0	0	0	0	0	0	0	0	3	1009	28	0	0	0	0	0	0	0	0	0	0	0	0	0	0	0	0	0	0
Listeria	0	0	0	0	0	0	0	0	0	0	0	0	1	19	19	1	0	0	0	0	0	0	0	0	0	0	0	0	0	0	0	0	0	0	0	0	1	147	143	33	0	0	0	0	0	0	0	0	0
Mycotoxins	27	91	52	2	0	0	0	0	0	0	0	0	0	0	0	0	0	0	0	0	0	0	0	0	0	0	0	0	0	0	0	0	0	0	0	0	0	0	0	0	0	0	0	0	0	0	0	0	0
Norovirus	5	100	2	0	4	98	2	0	1	51	0	0	198	5348	64	2	14	316	1	0	9	213	5	0	3	118	1	0	22	371	10	0	16	559	3	0	17	657	1	0	25	1146	13	0	15	459	9	0	8
Pesticides	0	0	0	0	0	0	0	0	0	0	0	0	0	0	0	0	0	0	0	0	0	0	0	0	0	0	0	0	0	0	0	0	0	0	0	0	0	0	0	0	0	0	0	0	0	0	0	0	0
Rotavirus	0	0	0	0	0	0	0	0	0	0	0	0	0	0	0	0	0	0	0	0	0	0	0	0	0	0	0	0	0	0	0	0	0	0	0	0	0	0	0	0	0	0	0	0	0	0	0	0	0
Salmonella	3	79	14	0	9	300	43	0	1	23	5	0	24	999	92	0	1	76	4	0	2	11	2	0	1	252	0	0	10	299	37	0	2	10	4	0	23	911	220	7	20	1105	107	4	15	1469	308	7	6
Shigella	0	0	0	0	0	0	0	0	1	486	0	0	4	141	18	0	0	0	0	0	0	0	0	0	0	0	0	0	1	24	0	0	1	7	8	0	0	0	0	0	1	56	3	0	0	0	0	0	0
Staphylococcus	0	0	0	0	0	0	0	0	0	0	0	0	0	0	0	0	0	0	0	0	0	0	0	0	2	70	0	0	0	0	0	0	2	10	0	0	0	0	0	0	2	63	2	0	0	0	0	0	0
Streptococcus	0	0	0	0	0	0	0	0	0	0	0	0	0	0	0	0	0	0	0	0	0	0	0	0	0	0	0	0	0	0	0	0	0	0	0	0	0	0	0	0	0	0	0	0	0	0	0	0	0
Toxoplasma	0	0	0	0	0	0	0	0	0	0	0	0	0	0	0	0	0	0	0	0	0	0	0	0	0	0	0	0	0	0	0	0	0	0	0	0	0	0	0	0	0	0	0	0	0	0	0	0	0
Trichinella	0	0	0	0	0	0	0	0	0	0	0	0	0	0	0	0	0	0	0	0	0	0	0	0	0	0	0	0	0	0	0	0	0	0	0	0	0	0	0	0	0	0	0	0	0	0	0	0	0
Vibrio	0	0	0	0	0	0	0	0	0	0	0	0	0	0	0	0	0	0	0	0	0	0	0	0	0	0	0	0	0	0	0	0	0	0	0	0	0	0	0	0	0	0	0	0	0	0	0	0	0
Yersinia	0	0	0	0	0	0	0	0	0	0	0	0	0	0	0	0	0	0	0	0	0	0	0	0	0	0	0	0	0	0	0	0	0	0	0	0	0	0	0	0	0	0	0	0	0	0	0	0	0
Not reported	9	73	1	0	1	5	0	0	1	32	2	0	68	898	12	0	9	63	0	0	9	108	0	0	3	37	0	0	6	20	1	0	6	101	0	0	2	12	0	0	9	226	2	0	4	14	0	0	3
Total	48	598	71	2	20	679	67	0	7	664	11	0	357	9217	527	5	35	818	123	6	24	359	9	0	13	552	9	0	52	2077	91	0	31	729	17	0	44	1732	367	40	61	3408	154	5	38	2263	321	7	31
[truncated: 55 more columns]
